# Supplementary material for: Observation of Safety and Efficacy of Botulinum Toxin Type A in the Treatment of Tear Troughs and Mild Yelid Bags
Source: J Cosmet Dermatol. 2025 Jun 4;24(6):e70253. doi: 10.1111/jocd.70253 (PMC12136133; doi:10.1111/jocd.70253)
Supplement: Supplementary file 1 — Data S1. [file JOCD-24-e70253-s001.xlsx]

## Sheet: Sheet1
name	Group	TTRS sores in week 0	score for depth	pigmentation	rhytides	Prolapse
胡英	Botulinum Toxin Type A	7	2	1	2	2
黄琴	Botulinum Toxin Type A	6	1	1	2	2
潘英华	Botulinum Toxin Type A	7	2	1	2	2
韦英	Botulinum Toxin Type A	8	2	3	2	1
周明明	Botulinum Toxin Type A	7	2	2	2	1
姚勤勤	Botulinum Toxin Type A	8	2	3	2	1
喻红云	Botulinum Toxin Type A	5	1	1	1	2
曾筱娜	Botulinum Toxin Type A	7	1	2	3	1
肖月婷	Botulinum Toxin Type A	9	2	3	2	2
周翔	Botulinum Toxin Type A	8	1	2	3	2
黄小红	Botulinum Toxin Type A	7	2	2	2	1
李芳芳	Botulinum Toxin Type A	7	1	3	2	1
卢晓倩	Botulinum Toxin Type A	7	2	2	1	2
罗素梅	Botulinum Toxin Type A	7	1	1	3	2
卢甜甜	Botulinum Toxin Type A	7	1	2	2	2
梁小流	Botulinum Toxin Type A	7	2	2	2	1
罗艳	Botulinum Toxin Type A	8	1	2	3	2
梁媛	Botulinum Toxin Type A	9	3	2	2	2
廖宇思	Botulinum Toxin Type A	7	1	2	2	2
林敏	Botulinum Toxin Type A	8	3	2	2	1
庞海霞	Botulinum Toxin Type A	7	2	2	2	1
马佩伶	Botulinum Toxin Type A	7	3	1	2	1
黄兰婷	Botulinum Toxin Type A	8	1	3	2	2
李艳慧	Botulinum Toxin Type A	6	2	2	1	1
冯俊飞	Botulinum Toxin Type A	7	1	2	2	2
胡轩凯	Botulinum Toxin Type A	7	2	2	2	1
吴依扬	Botulinum Toxin Type A	8	2	2	2	2
刘斯怡	Botulinum Toxin Type A	8	2	3	2	1
申琳	Botulinum Toxin Type A	6	1	2	1	2
赵予譞	Botulinum Toxin Type A	9	3	2	2	2
陶茜	Botulinum Toxin Type A	6	2	1	1	2
谭必英	Botulinum Toxin Type A	8	1	3	2	2
尹飞英	Botulinum Toxin Type A	8	1	3	2	2
蓝颖	Botulinum Toxin Type A	5	1	1	1	2
蓝逆寒	Botulinum Toxin Type A	9	3	2	2	2
杨育妮	Botulinum Toxin Type A	6	1	1	2	2
黄禅婷	Botulinum Toxin Type A	7	2	1	2	2
于丝蒙	Botulinum Toxin Type A	8	2	2	3	1
张荣炜	Botulinum Toxin Type A	7	2	2	2	1
李宗儒	Botulinum Toxin Type A	7	2	1	2	2
刘园园	Botulinum Toxin Type A	9	2	2	3	2
沈姝霖	Botulinum Toxin Type A	4	1	1	1	1
